# Supplementary material for: Combined Salivary Proteome Profiling and Machine Learning Analysis Provides Insight into Molecular Signature for Autoimmune Liver Diseases Classification
Source: Int J Mol Sci. 2023 Jul 30;24(15):12207. doi: 10.3390/ijms241512207 (PMC10418803; doi:10.3390/ijms241512207)
Supplement: Supplementary file 1 [file ijms-24-12207-s001.zip]

Archive with 2 entries (2 files):
- ijms-2481008-supplementary.pdf
- Video S1.mp4
